# Supplementary material for: Genomic Regions Associated with Respiratory Disease in Holstein Calves in the Southern United States
Source: Genes (Basel). 2025 Jun 26;16(7):741. doi: 10.3390/genes16070741 (PMC12294756; doi:10.3390/genes16070741)
Supplement: Supplementary file 1 [file genes-16-00741-s001.zip]

Archive with 1 entries (1 files):
- genes-3710353-supplementary.pdf
